# Supplementary material for: Enamel Caries in Young Adults and Progression From Adolescence: Fit Futures, a Longitudinal Cohort Study
Source: Int Dent J. 2026 Jul 15;76(5):109739. doi: 10.1016/j.identj.2026.109739 (PMC13383994; doi:10.1016/j.identj.2026.109739)
Supplement: Supplementary file 2 [file mmc2.xlsx]

## Sheet: Sheet1
Supplementary file 2 Table S3 Mixed-effects models with 6 dietary variables
Outcome: number of enamel caries lesions (ages 17 and 27)
	Model 1 Soft drinks			Model 2 Fruit juice			Model 3 Fruit drinks			Model 4 Sweets			Model 5 Fruits			Model 6 Snacks			Model 7 All dietary factors
Factors	IRR	95% CI	p	IRR	95% CI	p	IRR	(95% CI)	p	IRR	(95% CI)	p	IRR	(95% CI)	p	IRR	(95% CI)	p	IRR	(95% CI)	p
Sex
Female
Male	0.87	(0.79,0.96)	0.005	0.91	(0.83,1.00)	0.063	0.91	(0.83,1.00)	0.051	0.91	(0.83,1.00)	0.057	0.93	(0.84,1.02)	0.126	0.92	(0.83,1.01)	0.076	0.87	(0.79,0.97)	0.008
SES
Medium/low	1	(1.00,1.00)	.	1	(1.00,1.00)	.	1	(1.00,1.00)	.	1	(1.00,1.00)	.	1	(1.00,1.00)	.	1	(1.00,1.00)	.	1	(1.00,1.00)	.
High	0.89	(0.79,0.99)	0.039	0.88	(0.78,0.98)	0.022	0.86	(0.77,0.96)	0.008	0.86	(0.77,0.96)	0.005	0.85	(0.76,0.95)	0.005	0.87	(0.78,0.97)	0.01	0.89	(0.80,1.00)	0.053
General health
Moderate/poor	1.09	(1.00,1.19)	0.048	1.11	(1.02,1.21)	0.017	1.09	(1.00,1.20)	0.045	1.1	(1.01,1.20)	0.032	1.1	(1.01,1.21)	0.028	1.09	(1.00,1.19)	0.054	1.1	(1.01,1.20)	0.033
Good	1	(1.00,1.00)	.	1	(1.00,1.00)	.	1	(1.00,1.00)	.	1	(1.00,1.00)	.	1	(1.00,1.00)	.	1	(1.00,1.00)	.	1	(1.00,1.00)	.
Toothbrushing
< 2/day	1.13	(1.04,1.24)	0.005	1.15	(1.05,1.26)	0.002	1.16	(1.06,1.27)	0.001	1.18	(1.07,1.29)	0	1.17	(1.07,1.28)	0	1.17	(1.07,1.28)	0.001	1.12	(1.02,1.22)	0.014
≥ 2/day	1	(1.00,1.00)	.	1	(1.00,1.00)	.	1	(1.00,1.00)	.	1	(1.00,1.00)	.	1	(1.00,1.00)	.	1	(1.00,1.00)	.	1	(1.00,1.00)	.
Dental visits
≥ 1/2 year	1	(1.00,1.00)	.	1	(1.00,1.00)	.	1	(1.00,1.00)	.	1	(1.00,1.00)	.	1	(1.00,1.00)	.	1	(1.00,1.00)	.	1	(1.00,1.00)	.
< 1/2 year	1.02	(0.91,1.15)	0.685	1.05	(0.93,1.18)	0.416	1.03	(0.91,1.15)	0.651	1.03	(0.92,1.16)	0.592	1.02	(0.91,1.15)	0.74	1.02	(0.90,1.15)	0.764	1.05	(0.93,1.18)	0.41
Acute/never	1.14	(1.02,1.27)	0.017	1.17	(1.05,1.31)	0.004	1.16	(1.04,1.30)	0.009	1.15	(1.03,1.28)	0.011	1.16	(1.04,1.29)	0.01	1.15	(1.03,1.28)	0.014	1.16	(1.04,1.30)	0.007
DDFS spline
DDFS (spline1)	1.03	(1.02,1.05)	0	1.04	(1.02,1.05)	0	1.03	(1.02,1.05)	0	1.03	(1.02,1.05)	0	1.03	(1.02,1.05)	0	1.03	(1.02,1.05)	0	1.04	(1.03,1.05)	0
DDFS (spline 2)	1.01	(1.00,1.01)	0.055	1.01	(1.00,1.01)	0.081	1	(1.00,1.01)	0.195	1	(1.00,1.01)	0.171	1	(1.00,1.01)	0.279	1	(1.00,1.01)	0.198	1.01	(1.00,1.01)	0.02
Soft drinks
Rarely/never	1	(1.00,1.00)	.																1	(1.00,1.00)	.
1-6 glasses/week	1.23	(1.14,1.33)	0																1.19	(1.09,1.30)	0
1 glass/day	1.37	(1.18,1.60)	0																1.26	(1.07,1.49)	0.007
≥ 2 glasses/day	1.44	(1.26,1.66)	0																1.28	(1.09,1.51)	0.003
Fruit juice
Rarely/never				1	(1.00,1.00)	.													1	(1.00,1.00)	.
1-6 glasses/week				1.2	(1.10,1.29)	0													1.12	(1.03,1.22)	0.009
1 glass/day				1.28	(1.13,1.44)	0													1.11	(0.98,1.27)	0.104
≥ 2 glasses/day				1.37	(1.19,1.58)	0													1.18	(0.99,1.40)	0.058
Fruit drinks
Rarely/never							1	(1.00,1.00)	.										1	(1.00,1.00)	.
1-6 glasses/week							1.12	(1.02,1.22)	0.016										1.02	(0.92,1.12)	0.764
≥1 glasses/day							1.3	(1.14,1.48)	0										1.11	(0.95,1.30)	0.191
Sweets
Rarely/never										1	(1.00,1.00)	.							1	(1.00,1.00)	.
1-3 times/month										0.8	(0.67,0.95)	0.012							0.78	(0.64,0.94)	0.011
1-3 times/week										0.83	(0.70,0.98)	0.033							0.77	(0.63,0.94)	0.009
4-6 times/week										0.93	(0.76,1.14)	0.464							0.8	(0.63,1.01)	0.058
every day										0.78	(0.58,1.04)	0.088							0.66	(0.47,0.92)	0.015
Fruits
Rarely/never													1	(1.00,1.00)	.				1	(1.00,1.00)	.
1-3 times/month													0.87	(0.69,1.10)	0.254				0.9	(0.71,1.13)	0.366
1-3 times/week													0.86	(0.68,1.08)	0.198				0.89	(0.71,1.11)	0.297
4-6 times/week													0.88	(0.70,1.12)	0.302				0.92	(0.73,1.16)	0.469
every day													0.93	(0.74,1.18)	0.557				0.94	(0.74,1.19)	0.616
Snacks
Rarely/never																1	(1.00,1.00)	.	1	(1.00,1.00)	.
1-3 times/month																1.04	(0.85,1.29)	0.682	1.19	(0.94,1.51)	0.14
1-3 times/week																1.04	(0.84,1.28)	0.742	1.17	(0.92,1.49)	0.194
≥ 4 times/week																1.27	(1.00,1.60)	0.046	1.29	(0.97,1.73)	0.081
/
lnalpha	0.2	(0.15,0.25)	0	0.19	(0.15,0.25)	0	0.2	(0.16,0.26)	0	0.21	(0.16,0.27)	0	0.21	(0.16,0.27)	0	0.21	(0.16,0.26)	0	0.18	(0.14,0.24)	0
var(_cons[id])	1.14	(1.08,1.19)	0	1.15	(1.09,1.21)	0	1.14	(1.08,1.20)	0	1.13	(1.07,1.19)	0	1.13	(1.08,1.19)	0	1.14	(1.08,1.19)	0	1.14	(1.09,1.19)	0
Observations	1092			1099			1098			1098			1101			1101			1086
Abbreviation: Dentin caries decayed and filled surfaces (DDFS), Incidence Rate Ratio (IRR), Confidence interval (CI), Socioeconomic status (SES).
Numbers in bold indicate statistically significant associations.
